# Supplementary material for: The impact of the COVID-19 response on the provision of other public health services in the U.S.: A cross sectional study
Source: PLoS One. 2021 Oct 14;16(10):e0255844. doi: 10.1371/journal.pone.0255844 (PMC8516286; doi:10.1371/journal.pone.0255844)
Supplement: S1 Dataset — (XLSX) [file pone.0255844.s002.xlsx]

## Sheet: data
Q10	Q11	Q12	Q13	Q13_10_TEXT	Q14	Q14_13_TEXT	Q15	Q16	Q17	Q18	Q20	Q19	Q21	Q22	Q22_1_TEXT	Q23	Q23_1_TEXT	Q24	Q24_1_TEXT	Q25_1	Q25_2	Q25_3	Q25_4	Q25_5	Q25_6	Q25_7	Q25_8	Q25_9	Q27_1	Q27_2	Q27_3	Q27_4	Q27_5	Q27_6	Q27_7	Q27_8	Q27_9	Q28	Q29	Q29_10_TEXT	Q30	Q30_10_TEXT	Q31	Q32	Q33	Q34	Q35_1	Q35_2	Q35_3
1	5	4	1,3,4,6,7,8,9		4,5		1,4,6,7,8,9	4,5	1,11,4,6,7,8,9	8	.	2	4	1	20	1	30	1	5	3	1	2	4	4	4	1	2	2	4	4	4	4	4	4	1	4	1	3	2,4,6		1		6	2	2	5	1	2	2
1	3	4	3		4		3,9	14,4	9	6	.	2	4	1	4	1	30	1	15	3	3	2	3	3	3	3	3	3	4	4	4	4	4	4	4	4	4	3	2,4,9		2,4,5,9		5	2	2	5	2	2	2
2	3	4	9		4			14,4		8	.	2	2	2	.	1	30	2	.	4	2	2	4	2	4	3	3	2	4	4	4	4	3	4	4	4	3	4	2,3,4,5		2,3,5,6		1	2	1	4	1	1	3
1	2	1,11	4,9		1		4,9	1,14	11,4,9	8	.	2	2	1	0	1	5	1	0	2	1	2	2	1	2	2	1	1	2	2	2	2	1	2	2	1	1	3	2,3,4		2,3		3	2	2	3	1	1	2
1	3	2,4,9,11,12	4,9		4,11,12		4,9	14,5	11,9	8	5	2	2	1	25	1	2	1	1	2	1	1	1	1	1	1	1	1	2	3	2	4	1	2	1	1	1	3	2,3,6		2,3			1	2	5	1	1	4
4	4	4,7,12	4,5,9		4		4,9	4	4,9	8	.	2	2	1	10	1	6	1	20	2	1	2	1	1	3	1	2	2	2	1	2	1	1	3	1	2	2	2	2,9		2,3,9			2	1	3	1	2	3
4	3	1,5,13	9		1,5		9	1,5	9	8	.	10	10	1	2	1	2	1	2	1	1	1	2	2	1	1	1	1	2	2	2	2	2	2	1	2	2	2	4,5,6		5			2	2	4	2	2	4
2	5	1	4,5,8		1		1,8	13	9	8	1	6	6	1	0	1	5	2	.	4	4	4	4	4	4	4	3	2	4	4	4	4	4	.	4	3	2	3	2,3,4,6		6		6	2	2	4	1	1	1
2	2	4	9		4		3,9	4	3	7	.	2	4	1	8	1	16	1	12	3	2	2	3	2	2	3	2	3	.	.	.	.	.	.	.	.	.	5	2					2	2	3	2	2	3
1	5	4,5,10,12	3,6,8,9		4		6,7,9	14,4,10	11,3,7	7	5	1	1	3	.	3	.	2	.	2	2	2	4	2	2	2	1	2	2	2	1	4	2	3	3	1	2	3	4,6		4,6		6	2	2	5	1	2	4
1	4	1	8		1		3,8	1,14	3	7	.	2	2	1	4	1	6	2	.	2	1	.	1	1	2	2	1	1	3	3	.	3	.	3	3	3	1	2						.	.	.	.	.	.
1	2	1,4	3,9		2,4		3,9	14,4	11,3,9	6	.	2	2	1	10	1	25	1	10	4	2	3	3	1	2	2	1	2	4	2	2	4	1	2	4	1	4	3	2,3,4,6		3			2	2	5	1	1	3
2	5	4,12,13	1,3,4,5,7,8,9		4,13	Public Health Surveillance	1,9	4,13	1,10	8	5	2	2	1	3	3	.	2	.	2	1	1	2	1	1	1	1	2	2	1	1	2	1	1	1	1	2	2	2,3,4,5,6		2,5			1	1	2	1	1	1
1	2	4,10	3,9				3,9	14	11	6	.	2	2	2	.	2	.	2	.	1	1	1	1	1	1	1	1	1	2	2	2	1	1	1	2	1	1	2	3,4		3		3	2	2	2	2	2	2
1	2	1,2,5	4,6,9		1		4	1,14,5,10	11,4,6,9	6	.	2	2	2	.	1	3	2	.	2	1	2	1	1	2	2	1	1	2	1	2	1	1	2	3	1	2	2	2,6		6			2	2	4	1	2	1
1	2	4,8,11,13	3,9		8,11		9	14,4,8,11	11,9	6	.	2	2	1	3	1	10	1	3	3	3	3	2	1	3	3	2	2	4	4	4	2	1	4	4	2	2	3	3,4		3			2	2	4	2	2	2
2	4	4,10,12	3,4,6,9		4		11	14,4,5	12	6	.	10	10	1	2	1	7	1	7	2	1	2	2	1	2	1	1	2	2	2	3	4	2	4	1	1	2	3	3,4,6		3			2	1	4	1	2	3
1	4	4,10	3,6,9		4		9	4	11,3,6,9	8	.	2	2	1	10	1	25	1	0	3	3	3	3	3	3	3	3	3	.	.	.	.	.	.	.	.	.	4	2,3,4,6		3		3	2	2	4	1	2	3
2	3	1,2	1,4,6,7,9		1,2		1,4,7,9	1,2	4,6,7,9	6	2	2	2	2	.	1	14	1	5	2	2	2	3	1	2	1	2	2	4	4	4	4	4	1	3	1	1	3	2,4,5,6		4,5,6			1	3	3	1	1	1
2	4	2,7,12,13	8		2,7,12,13	Social Epidemiology	10	1,2,7,12	10	8	.	2	2	2	.	1	30	1	10	4	3	4	4	2	3	4	1	2	4	2	3	4	2	3	4	1	3	4	2,3,4,6		2,3,4		5	2	1	3	1	2	3
1	5	4	3,9		4		3,9	14,4	11,3,9	6	.	2	2	2	.	1	15	1	2	2	2	2	2	2	2	2	2	2	.	.	.	.	.	.	.	.	.	3	3,4,6		3,4,6		8	2	2	5	1	1	1
4	5	1,3,11	7		1,3,13	Pharmacoepidemiology	3	1,14	11,3	8	.	2	2	1	12	1	30	1	5	4	4	4	4	2	4	3	2	3	4	4	4	4	4	4	4	4	4	5	2,4,5		1		5	2	1	4	3	1	1
2	5	5,7,13	9		7,13	health care	11	7,13	12	8	.	2	2	1	0	1	3	1	0	4	1	3	3	1	1	1	1	.	4	4	4	4	1	3	2	1	1	1	2,4,5,6		2,5		8,6	2	1	5	1	1	1
4	5	1,7,12	1,4,7,8		1,7		4,8	1,14,7	11,4,8	8	.	2	4	3	.	1	3	2	.	2	2	2	1	1	2	2	1	1	2	2	2	1	1	2	2	1	1	2	2,3,4,6		2,3,4,6			2	2	2	1	1	2
1	3	2	4,5,7,8		2,13	Evaluation	4,8	14	11,8	6	.	2	4	1	15	1	30	1	15	4	4	4	4	4	4	4	4	3	4	4	4	4	4	4	4	4	4	5	2,3,4,5,6,9		3		4	2	2	5	3	2	3
1	5	4,5,10	3,6,8,9		4,5,10		3,6,8,9	14,4,5,10	11,3,6,8,9	6	.	2	4	1	5	1	20	2	.	4	3	3	4	2	4	3	3	3	4	4	4	4	4	4	4	4	4	5	2,4,6		1		1	2	1	5	2	1	3
1	2	1,4,5,6,8,11	4,9		1,8,11		11	14,11	11,3	6	.	2	2	1	3	1	15	1	5	3	3	4	2	1	2	1	4	2	4	4	4	3	1	4	1	4	2	4	3,4,6		3,4,6,8			2	2	3	2	3	3
1	5	4,8,11	4,9		4,8,11		9	4	11,6,9	8	5	2	1	2	.	1	20	1	15	1	1	2	2	1	3	1	4	4	2	1	3	2	1	4	1	4	4	3	2,4,6		2			2	2	3	3	2	4
2	5	1,2,4,7,8,9,11	5		4		11	14,2,4,8,9,11	12	8	.	2	2	2	.	3	.	3	.	2	1	2	2	1	1	1	2	2	3	2	3	3	2	2	2	4	3	3	3,4,5,6		3,4,5,6			1	1	4	2	2	2
1	4	2,4,7,10	3,6,9		2,4		3,9	14,4	11,3,4,5,6,9	6	.	2	2	1	0	1	30	1	20	4	3	3	3	3	3	3	3	3	3	3	3	3	3	3	3	3	3	4	2,3,4,6		2		1	2	1	2	2	4	4
1	4	1,2,4	3,6,9		4		3,6,9	14	9	6	.	4	4	2	.	1	2	2	.	1	1	2	1	1	2	1	1	1	3	3	3	3	1	2	2	1	1	2	2,3,4,6,9		2,3,4,6		1	2	1	3	1	1	1
4	5	1,7	4,6,8		1,7,9		10	10	10	6	5	6	6	2	.	2	.	2	.	1	1	1	1	1	1	1	1	1	1	1	1	1	1	1	1	1	1	1	2		2			2	2	5	1	.	2
2	4	1,6,8,9,10,11	1,4,5,6,7,8		1,5,10,13	Social	4,5,6,7,8,10	4,5	1,3,6,8,9	8	.	4	4	1	20	1	30	1	30	4	.	4	4	3	3	4	4	4	4	4	4	4	4	4	4	4	4	5	2,3,4,5,6,7,8,9,10	Hobbies (art); animal rescue	4,6,8,9			2	2	1	3	.	4
2	3	1	5,6,9		1		5,9	1	11,5,6	8	.	4	4	1	7	3	.	1	5	3	3	2	4	3	3	2	2	2	4	4	4	4	4	4	4	4	4	3	2,3,4,5,6		2,3,4,5,6			3	2	1	2	1	3
1	5	4,10	3,6,8,9		4,10		6,8	4,10	11,3,6,9	6	.	2	6	1	5	1	20	1	10	3	3	3	3	3	3	3	3	3	4	4	4	4	4	4	4	4	4	5	2,3,4,6		6		4	2	2	5	1	1	1
4	5	4,13	4,9		4,13	Data research, reporting	4,9	5	4,9	8	.	2	2	2	.	3	.	2	.	2	1	2	1	1	1	1	1	1	2	2	2	1	1	2	2	1	2	1	3,10	my little dog	3			2	2	4	2	1	2
1	2	14	3,8,10	Medical	14		10	14	11,3,8	6	5	4	2	2	.	1	3	1	10	2	2	2	2	3	2	1	1	1	2	2	2	2	3	2	1	2	1	2	2,3,4,5,6,9		2,3,4,5,6,9			2	2	4	1	1	2
2	2	1	12		1		11	13	12	5	.	2	2	1	10	1	15	1	3	3	2	2	2	1	1	1	1	1	2	3	3	2	1	1	2	1	2	3	3,4,6,9		3,8		5	2	1	3	1	1	3
1	5	6	4,7,8,9		6,9		8	6,9	8	8	.	2	2	1	29	1	29	2	.	2	1	2	1	1	2	1	1	1	2	2	2	2	1	2	2	1	1	2	4,5,6		6		8	2	2	5	1	1	1
.	.									.	.	.	.	.	.	.	.	.	.	.	.	.	.	.	.	.	.	.	.	.	.	.	.	.	.	.	.	.						.	.	.	.	.	.
1	5	1,2,5,10,12	3,6,7,8,9		1,2,5,10,12		6,7,8,9	14,2,5,10,12	11,3,6,7,8,9	8	.	2	2	2	.	2	.	2	.	1	1	2	2	1	2	1	1	1	2	2	2	2	1	3	2	2	2	2						.	.	.	.	.	.
2	4	1,5,8,12	4		1,5		4	1,14,4,5,8	4	8	.	2	2	1	5	1	5	1	5	2	2	2	3	2	2	1	1	1	2	2	2	3	2	2	1	1	1	3	2,3,4,6		1		8	2	1	5	1	1	2
1	3	4,10	3,4,6,9		4,10		3,6,9	14,4,10	11,6,9	6	.	2	2	1	10	1	20	1	25	3	3	3	3	2	3	2	4	3	4	4	4	4	4	4	4	4	4	3	2,4		2		5	2	2	5	2	1	2
1	2	4,7,11	4,7,8		4,7		8	14,4,7	11,8	6	.	2	2	1	15	1	3	1	10	1	.	3	2	1	2	2	1	2	2	.	2	2	1	2	2	2	2	2	2,4		2,3			2	1	4	1	2	2
1	5	4,5,6,10	6,8,9		4,5,10,13	surveillance system development	9	4,10,13	10	8	.	2	2	2	.	1	3	2	.	2	2	2	2	1	1	2	1	2	2	2	3	.	1	1	3	2	3	2	2,3,4,6,10	pets	2,3,4		1,2	2	1	5	1	1	1
1	2	1,2,4,8,10,11	4,6,7,9		1,2,4,8,10,11		6,7,9	1,14,2,4,8,10,11	7	7	2	2	4	2	.	1	25	1	0	4	3	2	2	1	4	1	2	2	3	4	4	4	1	4	4	4	3	3	2,3,4		2,6		3,4	2	2	5	1	1	2
4	4	4,7	4,8,9,10	Funding	4,7		10	14,4,7	10	6	.	2	2	2	.	1	3	2	.	2	2	1	1	1	3	2	2	2	4	4	4	4	1	4	4	2	3	2	2,3,4,6		2,3,4,6		3	2	1	4	1	1	2
1	3	4,10	3,4,6,7,9		4,10		4,6,9	14,4,5,10	11,4,6,7,9	6	.	2	2	2	.	1	6	2	.	2	2	2	3	1	2	2	1	1	4	3	3	3	1	4	3	2	2	3	2,3,4,6		2,3,4			2	1	5	1	1	1
2	4	1,4,5,8,9,10	4,5,8		1,4,5,8,9,10		4	1,14,4,8,9,10	4	8	.	2	2	2	.	1	7	1	5	2	2	2	2	1	1	1	2	2	.	.	.	.	.	.	.	.	.	3	2,4,5,6		2,4,5,6			4	1	5	2	1	2
1	3	5	1,4,5,7,8,9		5		1,5,8	4,5,11	3,6,8,9	6	1	2	6	1	30	1	30	1	30	4	4	4	4	4	4	4	4	4	4	4	4	4	4	.	4	4	4	3						.	.	.	.	.	.
1	3	2,4,6,7,12,13	3,4,5,8,9		7,12,13	Social Epidemiology	5,9	14	11,3	6	.	2	2	2	.	1	14	3	.	2	1	1	2	1	4	1	2	2	4	2	1	4	1	4	1	3	4	2	2,4,6		2,6		1,2,3,8	2	1	3	1	2	4
1	3	2,4,5,6,10,11	1,3,4,5,6,9		4,5,10,11		1,3,4,6,9	14,11	1,11,9,10	6	.	2	2	1	5	1	6	1	6	2	2	2	3	2	3	2	1	2	4	4	4	4	4	4	2	2	2	3	2,3,4,9		3,9			2	2	2	1	1	1
1	2	1	4		1			1	4	6	.	2	2	2	.	1	4	1	3	2	1	3	3	1	2	2	3	3	3	3	3	3	1	3	2	4	4	3	3,4		3			2	2	3	1	2	3
2	2	4	1,4,8,9		4		4,9	4	4,9	6	.	2	2	1	5	1	10	1	3	2	1	2	2	1	2	1	1	2	2	2	2	2	1	2	2	2	2	3	2,4,10	Therapist	2,3			2	1	3	1	1	1
1	2	4,8,11	3,9		4,8,11		3	14	11	6	.	2	2	1	4	1	7	1	3	3	1	2	3	1	2	1	2	2	4	1	1	4	1	2	1	4	3	3	2,4		2,4,5			2	2	2	4	2	2
1	3	4,5,7,10,12	4,6,9		7		4,8	4	8	6	.	2	2	2	.	1	10	2	.	3	2	2	2	2	2	1	1	1	3	2	2	3	3	3	1	1	2	3	2,4,5		2		1,8	1	1	5	2	1	1
2	5	4,5,6,10,11,12	3,4,6,9		4,5,6,11,12		4,9	4,5,6,11,12	4,9	8	.	2	2	1	17	1	16	1	8	4	2	4	4	1	4	3	2	2	4	4	4	4	1	4	4	2	3	3	6,10	Library and books	2,3,4,5,6		1	2	2	5	1	1	3
2	3	1	4,5,9		1		9	1,14	9	6	.	2	4	1	7	1	15	1	20	3	2	3	2	2	3	2	3	2	4	3	4	3	2	4	3	4	4	4	3,4,5,6		3,4,6			2	2	3	1	2	2
1	3	2,4	9		4		9	14,2,4	1,11,3,9	6	.	2	4	1	2	1	7	1	2	3	2	2	2	1	4	1	1	3	4	4	4	4	1	2	4	1	4	3	2,4		2		3	2	2	3	1	2	3
1	5	1,6,7,12	4,7,9		1		4,9	14	11	6	.	2	2	1	0	1	0	1	0	1	1	1	2	1	2	1	1	1	2	1	2	2	1	1	2	1	1	1	2,4,5,6		2,4,5,6			2	2	5	1	1	1
2	4	4,6	5		4,6,11		5,11	14,4,6	12	8	.	2	2	1	1	1	6	1	0	4	4	2	4	2	3	1	1	2	.	.	.	.	.	.	.	.	.	5	2,3,4,6,9		2,4,6		4	2	2	5	1	1	3
1	2	2,4,9,10,12	3,6,9		2,4,9		3,9	14	11	6	.	2	2	1	5	1	7	2	.	2	2	2	2	3	2	2	1	2	3	3	3	3	3	3	2	2	2	3	2,3,4,9		3,6			2	2	4	1	1	1
1	4	1,4,5,6,8,10,11,12	3,4,6,8,9		4		8	14,4,10	11,6	6	2	2	4	1	0	1	20	1	20	3	2	3	4	4	2	2	2	2	4	4	4	4	4	4	2	4	4	4	3,4,6		3,4,6			2	1	4	1	4	3
1	3	4,5,7,12,13	3,4,9		7,13	Social Epi, Health Equity	4,9	14	11,3	6	.	2	2	2	.	1	3	2	.	2	1	2	2	1	3	1	1	2	3	1	4	2	1	4	1	1	1	2	2,4,5,6		2,4,5		1,2	2	2	5	1	1	1
4	3	2,5,10,13	8,9		5,13	Syndromic surveillance	8,9	5,13	8,9	6	.	2	2	2	.	1	10	1	10	2	2	2	2	2	3	1	3	3	4	4	4	4	4	4	4	4	4	4	2,4,6		2,3,4,6			2	2	5	1	1	3
2	5	1,7,13	12		1,7,13	Nutrition	11	1,7,13	12	8	5	4	4	3	.	1	30	1	15	4	3	2	2	2	2	4	2	4	4	4	2	2	2	2	3	3	4	3	4,6		4		6	2	1	2	1	1	4
1	3	4,6,10,11,12	4,6,9		6,11,12		4,7,9	14,11	11,6,7,9	7	.	4	4	1	0	1	21	1	21	3	4	4	2	4	1	3	4	4	4	4	4	4	4	2	3	3	3	3	2,4,5,6		2,5,10	Therapy		2	2	5	2	2	2
2	2	1,4,7	9		1,7		11	1,14,7	12	8	.	10	10	2	.	1	5	1	2	2	2	2	2	1	1	2	2	2	2	3	2	2	1	1	3	3	3	3	2,4,6		2,4		5	2	1	4	1	1	2
3	3	4	3,5,6,9		4		3,5,6,9	4	3,5,9	8	5	2	2	1	15	1	1	2	.	2	2	2	2	2	2	2	1	1	2	2	2	2	2	2	2	1	1	3	2,3,4,9		2,3,4,5,6,9			2	2	4	1	1	1
2	3	1,4,13	4		1,13	Social	4	1,4,13	11,4,6,9	8	.	10	2	2	.	1	4	2	.	2	2	2	2	1	2	1	2	2	2	2	2	2	1	2	1	2	2	4	2,3,4,6		2,3			2	1	4	1	2	2
1	2	5,7,8,11	4,8,9		8,11		4	14,8,11	11,4,9	6	.	2	2	1	7	1	5	1	7	3	2	2	2	3	3	2	2	2	3	3	3	4	3	4	2	2	2	3	2,3,4,9		2,3			1	2	5	1	1	2
1	2	1,4,12	4,9		13	Generalist - surveillance and evaluation at a county health dept	4,9	14	11	6	.	2	2	2	.	1	5	1	2	2	2	2	2	2	2	2	2	2	3	3	2	2	2	3	3	3	2	3	2,3,4		2,3,4			2	2	5	1	1	1
1	2	4,7	3,6,9		4		9	4	11,3,9	6	.	2	4	2	.	3	.	2	.	2	1	2	1	1	1	1	1	2	4	4	4	2	1	2	1	2	4	4	2,3,4,6		2,3,4,6			2	2	5	1	1	1
1	2	1	9		1		9	14	9	6	4	2	2	2	.	1	5	1	3	2	1	2	2	1	2	2	1	2	3	4	4	3	4	2	4	4	4	3	2,3,5,6		2,3			2	1	5	1	1	1
4	3	4	3,9		4		3,9	14,4	11,3	5	.	2	2	2	.	1	7	1	7	2	1	2	3	2	2	2	3	1	3	2	2	2	2	2	2	2	2	3	3,4,6		2,3,4,6		1	2	2	4	2	3	4
1	5	4,10,11	1,3,6,7,8,9		4,10,11		1,3,7,9	14,4,10	1,11,6,7,9	6	.	2	1	1	30	1	5	1	15	3	3	3	3	1	3	3	3	3	4	4	4	4	1	4	4	4	4	5	4,5,6		4,5,6		8	2	2	5	2	2	4
3	5	1,4	1,5,6		1,5		1,5	14	1,11,6	8	.	4	6	1	5	1	15	2	.	3	2	3	3	2	4	2	2	1	4	3	4	4	4	4	3	4	2	4	2,3,6,8		6		1	2	1	3	1	2	3
1	5	4,7,10	1,7		4,7,10		1,6,10	14	11,10	7	.	2	.	2	.	1	15	1	0	4	3	2	2	1	4	1	2	2	4	3	1	4	3	4	3	3	4	3	2,9,10	professional therapist	2,3,4		4,8	2	2	5	1	1	1
1	4	4,5,10	3,4,6,8,9		4		4,6,9	14	11,6,8,9	6	4	2	2	1	1	1	2	1	2	2	1	2	1	1	1	1	1	1	4	4	4	4	3	3	3	3	2	2	2,4,6,9		2,6		4	2	2	5	1	2	3
1	3	14	4,5,7		14		4,5	14	5	6	.	2	2	2	.	1	7	1	2	3	3	3	4	2	3	2	3	3	3	3	3	4	4	3	2	3	3	3	2,4,9		2,5			2	1	3	1	1	2
1	4	2	4,5,6		2		6	14	11	6	.	2	2	3	.	3	.	2	.	4	1	2	2	2	2	2	1	1	2	2	3	3	3	3	3	2	2	3	3		2,3,5,9		1,3	2	1	5	1	2	4
1	5	1,2,4,9,10	3,5,8,9		4,10		3,5,6,9	4,5	11,3,9	6	.	2	6	1	15	1	30	1	10	4	4	4	4	4	4	4	3	4	4	4	4	4	4	4	4	4	4	5	2,4,6,10	Therapist	2		6	1	1	4	1	3	2
1	4	4,9,10	3,5,6,8,9		4		3,9	14	11	4	.	2	6	1	15	1	20	1	30	4	4	3	4	2	4	3	4	4	4	4	4	4	4	4	4	4	4	4	2,3,4,6		2,4		1	2	1	4	2	2	2
1	5	14	1,5,8		14		8	14	11,4,5,8	6	1	4	2	1	2	1	30	1	0	4	4	4	4	4	4	4	2	2	4	4	4	4	4	4	4	2	2	5	2,4		2			2	3	2	1	1	3
1	2	1,4,6,7,8,10,11	3,4,6,9		1		9	4	9	6	.	2	6	1	5	1	23	1	0	4	4	4	4	3	3	4	2	3	4	4	.	4	3	4	4	3	3	3	2,3,4,6		3,5			1	1	3	1	3	4
1	1	4	9		11		4,9	14	9	6	.	2	2	2	.	1	10	1	2	2	2	2	1	1	2	1	1	2	2	3	2	1	1	3	1	3	3	2	4,5,6,10	self care	4,5			2	2	5	1	1	2
1	3	4	3		4		3	14,4	1,11,3	5	.	6	6	1	25	1	25	1	0	4	4	4	3	1	2	4	2	3	4	4	4	4	2	3	4	4	4	3	1		5		5	2	2	1	3	1	3
1	1		3		14		11	15	11,3	5	.	5	5	2	.	1	30	1	5	4	4	3	4	2	2	1	1	2	.	.	.	.	.	.	.	.	.	3	3,4,6,8,9		3,4,6,8,9			2	2	3	3	2	3
1	2	4,8	3		1,4,8		10	14	11	6	2	2	2	1	15	1	25	1	15	3	3	2	3	3	3	2	3	3	3	3	2	3	3	3	2	3	3	2	3		3			2	2	2	3	2	3
1	2	1,6,8,11,12	4,9		8,11		4,9	14	11,9	6	.	2	4	1	10	1	30	1	10	3	2	2	4	2	4	1	2	2	4	2	2	4	3	4	1	3	3	4	2,3,4,6,9		10	therapist		2	1	4	1	1	3
4	1	4	3		14		10	14	11	5	.	2	2	2	.	2	.	3	.	2	1	2	1	2	2	1	1	1	2	1	2	1	2	2	1	1	1	2	3,4,10	Boyfriend, pets	3			3	1	3	1	1	2
1	1	14	5		14		5	14,4	11,3	5	.	2	2	1	10	1	17	3	.	4	4	4	4	3	2	2	3	2	4	4	4	4	4	2	3	3	3	2	3,4		3			2	2	2	2	2	3
4	3	4,10	3,5,6		10		5,6	14,4,10	11,3,5,6	6	.	2	2	2	.	1	10	1	2	2	1	2	1	1	3	1	1	1	2	1	2	1	1	3	1	1	1	3	2,3,4,6		2,3			2	2	5	1	1	1
4	1	4	3		14		11	14	11,3	6	.	2	2	1	20	1	30	1	30	4	4	4	4	2	4	4	2	4	4	4	4	4	4	4	4	4	4	4	2,4,5,6		2			2	2	1	4	3	5
1	3	2,4,5,10,12	3,4,5,6,9		4		4	4	11	6	.	2	4	1	15	1	30	1	15	3	2	2	4	2	4	2	4	4	3	3	3	4	3	2	3	4	4	2	4		3,5		6	1	1	3	2	2	3
1	4	4,7	5		7		5	14	11,5	4	.	2	2	1	7	1	0	1	0	1	1	1	2	1	1	1	1	1	1	1	1	2	1	1	1	1	1	1	3,4,5		3,4,5		1	2	2	4	2	1	2
1	1	8,11	3		14		11	14	11	5	.	10	2	2	.	1	3	2	.	1	1	1	2	1	1	1	1	1	1	1	1	2	1	1	2	1	1	2	2,3,4		2			2	2	4	1	1	1
1	4	10	3,6,7,8		6,10		6	14,10	11,6	5	.	2	4	1	25	1	5	1	25	2	2	2	3	1	2	2	1	1	4	4	4	4	3	4	4	4	3	3	2,3,4,6		2,3,6		1,8	1	1	3	1	2	4
1	2	4	3,6,9		14		3,6,9	4	3,9	6	.	2	2	2	.	3	.	3	.	2	2	2	1	1	3	1	1	2	3	3	2	1	1	3	1	1	2	3	2,3,4		3			2	2	3	1	1	1
1	2	2,4	3,9		4		3	4	3,9	5	.	2	6	1	10	1	20	1	15	3	2	3	4	3	3	2	2	2	4	4	4	4	4	4	4	4	4	3	2,6,9		2			2	1	3	1	2	2
1	5	4	3,5,6		4,10		3,6	4	3,6	6	.	2	4	1	30	1	10	1	20	3	1	1	3	2	2	1	1	1	3	2	2	3	2	4	1	1	2	4	3,4,5		3,4,5			2	1	4	2	2	3
1	1	4	3,9		4		10	14	11,9	6	.	2	2	2	.	1	16	2	.	3	3	3	3	2	3	2	2	2	4	4	4	4	4	4	4	4	4	2	2,3,4,6		2,3,4,6			2	2	3	1	1	1
1	1	4,8,11	1,3,4,5,9		4,13	sexual health	5	14	3	5	.	2	2	1	0	1	2	1	2	2	2	2	1	1	2	2	1	1	2	2	2	1	1	3	2	1	1	2	2,4		6		6	2	2	2	1	1	2
1	3	1,2,4,6,10,12	4,9		2,6,12		4,9	14	9	6	.	2	2	2	.	3	.	2	.	1	1	1	1	1	1	1	1	1	1	1	1	1	1	1	1	1	1	1	2		2			2	2	3	1	1	2
1	4	4	1,9		4		1,9	4	9	2	.	2	2	2	.	1	10	2	.	3	2	2	4	2	2	2	3	3	3	2	2	3	2	3	3	2	3	2	2,3,4,5,6		3			2	1	2	4	1	4
1	1	4	10	Data Entry	14		11	4	11	5	.	10	2	3	.	1	17	3	.	4	4	1	1	1	1	3	2	1	4	4	1	2	1	1	4	2	2	1	2,4		2		6	2	2	5	2	2	3
1	1	4,12	9		12		4	4	11	6	.	2	6	1	15	1	10	1	5	1	1	1	2	1	2	1	2	2	.	.	.	.	.	.	.	.	.	3	3,4,9		1			2	2	2	1	2	2
1	2	4	3,6,9		4		3,6,9	14,4	11,3,6,9	6	1	2	4	1	2	1	20	1	10	4	4	4	4	4	4	4	1	1	4	4	4	4	4	4	4	1	1	4	2,3,4,6		2,3,4,6			2	1	3	1	2	1
4	1	8	1,6,7		14		11	8	1,6,7	5	5	2	4	2	.	1	20	1	5	3	4	4	3	4	4	3	3	3	3	4	4	3	4	4	3	3	3	4	2,3,4,6		3,6		5	2	1	4	3	1	1
1	2	4,10,11	3,7,9		4		10	14	11	7	.	2	4	1	20	1	20	1	15	3	2	1	2	1	4	3	2	2	4	3	2	2	1	4	3	3	3	4	2,4,5,6		2,3,4,5,6			2	2	4	2	2	4
1	3	4,10	3,4,8,9,10	Epidemiologist	4		10	14,4	11,3,6,8	6	.	2	2	1	3	1	16	1	10	4	3	3	4	4	4	3	3	2	4	4	4	4	4	4	4	4	4	4	2,3,4,6		2,3		1,8	2	1	1	3	1	3
2	5	1,13	6		1,13	Disparities	11	1,4,10	1,6,7,9	8	.	2	2	2	.	1	25	2	.	4	4	4	4	4	4	4	2	2	4	4	4	4	4	4	4	2	2	3	2,4,6,9,10	Counseling	2,4,6,9,10	Counseling	1,2	2	2	4	1	1	2
1	5	4,10,11	3,4,9		4		3,4,9	14	11,3,9	8	.	2	2	2	.	1	5	1	5	1	1	2	2	1	2	1	2	2	2	1	1	2	1	3	1	2	2	1	2,4,5,10	Therapy	5			2	2	2	1	2	3
1	1	4,6,8,11	5,9,10	Prevention	8		3,5,9	14,6,8	3,5,9	6	.	2	2	2	.	1	2	2	.	1	1	1	2	1	2	1	1	1	1	1	2	2	2	2	1	1	1	2	3,4,5,6,9		3,4,5			2	2	3	2	1	2
1	4	1,4,7	3,5,7,8,9		4		3,5,9	4	3,5,9	6	.	1	1	2	.	1	10	2	.	3	2	2	2	2	3	3	1	2	4	3	3	4	3	4	3	2	2	4	4		4			2	2	4	2	2	1
1	2	4,7,11	3,6,9		11		8,9	4	3	5	.	2	6	1	25	1	30	3	.	3	2	2	3	2	2	4	1	3	4	4	4	4	4	4	4	4	4	3	3,4,5,6,9		3,4,5			3	1	3	2	2	3
1	3	1,4,5,12	1,3,4,5,9		4,5,12		3,4,9	14,4,5	11,3,4,9	6	.	2	2	2	.	1	10	1	4	2	2	2	2	2	3	3	2	3	2	2	2	2	3	3	3	3	2	3	3,4,5,6,8,9		3,4,5,6,8		6	2	2	5	1	2	2
1	3	2,4,6,10,12	3,4,6,9		4,10,12		3,4,9	4,5	9	6	2	2	2	2	.	1	26	1	12	4	4	3	4	4	4	3	3	2	4	4	4	4	4	4	3	4	3	4	2,3,4		2,4			2	1	3	2	2	3
1	2	4,6	9		4		9,10	14	11,9,10	6	.	2	2	1	3	1	30	1	30	4	4	4	4	4	3	4	4	4	4	4	4	4	4	3	4	4	4	3	2,3,4,6		2,3			2	2	3	3	1	3
1	5	1,2,5,6,7,8,11,12	1,3,5,6,8,9		1,2,5,6,7,8,9,11,12		8	1,14,2,5,6,7,8,11,12	8	6	5	2	2	1	2	1	14	1	5	2	2	2	3	2	4	1	2	2	4	4	4	4	4	4	3	4	4	4	2,3,4,6		2,3,4			2	1	4	1	1	3
1	3	4,5,6,11,12	4,7		5,6,11,12		4,7	14,5,11,12	11,4,7	6	.	2	2	3	.	3	.	3	.	3	3	3	3	3	3	3	3	3	4	4	4	4	4	4	4	4	4	3	2,3,4,6		2			2	2	2	1	1	1
1	4	4,5	9,10	Informatics	4,5		9,10	4,5	9,10	6	.	2	4	2	.	1	15	2	.	4	3	3	4	4	4	2	1	2	4	3	3	4	4	4	1	1	2	5	3,4,6		2,3		5	2	1	5	2	1	2
1	5	4	3,9		4		3,9	14,4	11,3,9	6	.	2	4	1	10	1	20	1	30	4	4	4	4	4	2	4	4	3	4	4	4	4	4	3	4	4	3	4						.	.	.	.	.	.
1	4	4,5	3,5,6,8,9		4,5		9	14,4,5	11,9	6	.	2	2	1	10	1	3	1	10	2	2	4	2	2	4	2	1	1	4	4	4	4	4	4	2	1	1	3	2,4,5,6		5		1	2	2	5	2	2	4
2	1	1,2,8	12		1		11	15	12	8	.	4	4	1	0	1	5	1	5	3	3	3	3	3	4	2	2	2	4	4	4	4	4	4	4	4	4	3	2		2,3		5	2	2	5	1	1	1
2	3	14	4,5		14		4,5	15	4,5	6	1	2	2	1	0	1	4	1	10	2	1	2	2	3	2	2	2	2	3	3	3	4	2	3	3	2	3	2	4,6		4,6,9			2	2	4	1	2	3
2	5	2,8,10	3,4,6,9		2,7,8		6,9	14,2,8	11,3	8	.	2	2	1	2	1	2	1	0	2	1	2	2	1	2	1	1	2	3	3	3	2	2	3	1	2	2	3	2,4		2,4,5		3	2	2	4	1	1	1
1	1	4	3		14		11	14	11,3	6	.	2	2	1	2	1	5	1	20	3	1	2	2	2	2	2	2	1	2	2	2	4	3	3	1	1	1	2	2,3,4,6,9		2,3,4,5,6,9			2	2	5	1	1	3
1	2	1,4,10	3,4,6,9		1,4,13	STI and HIV	3,4,9	14	11,3,4,9	6	.	2	2	1	10	1	10	1	10	2	2	2	3	2	3	2	3	3	4	4	4	4	3	4	4	4	3	4	2,3,4,6		2,3,5		1	2	2	3	2	2	3
4	2	14	1		14		1	15	1	5	.	4	4	2	.	3	.	3	.	2	1	1	2	2	2	1	2	1	2	2	2	2	2	2	2	2	2	2	2,4,5,6		2,4,6		6	2	1	5	3	3	2
1	2	1,2,4,5,7,10,12	1,3,6,9		1,2,4,7		3,8,9	14,4,5,10	11,6,9	6	.	2	6	2	.	1	20	1	30	4	4	4	4	4	4	3	4	1	4	4	4	4	4	4	4	4	3	3	3,4,6		3,4,6			2	2	5	2	2	3
1	3	4	4,5,8		14		5	14	11	6	5	4	6	1	2	1	20	1	10	3	3	2	2	2	3	4	2	3	4	4	4	4	4	4	4	3	4	2	2,3,4,6,9		2,3			3	1	2	1	1	3
1	3	6,8	4,7,9		6		4,7,9	14,6	9	6	.	2	6	2	.	1	1	2	.	2	2	2	3	1	2	2	1	1	3	3	3	4	1	2	1	2	3	3	2,4,6,8		2,3,4,6		5	2	2	5	1	1	2
1	4	1,2,4,5,7,10,11,12	3,4,5,6,8,9		4,5		8	14	8	6	5	2	2	2	.	1	10	1	10	2	2	2	4	2	3	1	2	2	3	3	3	4	3	3	1	3	2	3	2,6		2		3	2	2	3	3	1	3
1	2	7	5		7		5	14	3	5	.	4	4	1	7	1	20	1	10	4	3	4	2	1	3	1	2	3	4	1	4	3	1	3	1	2	4	4	2,3,4,5,6,9		2,3,4,5,6		5	2	2	5	1	2	2
1	2	2,4,11	3,4,5,9		4,7,11		4,5	14,2	11,3,9	6	.	2	2	1	4	1	10	1	2	2	2	2	2	1	2	2	2	2	3	3	3	2	1	2	2	2	3	2	3,4,6		3			2	1	2	2	2	2
1	3	4,7	8,9		4,7		8,9	14,4,7	11,8,9	6	.	2	2	2	.	1	11	2	.	2	2	3	2	1	3	1	1	1	2	2	3	2	1	3	1	1	1	3	3,4,6,10	Therapy	3,4,6,10	Therapy		2	1	3	1	2	2
1	2	4,6	3,4,9		6		4,9	4,6	3,4,9	6	2	2	2	2	.	1	2	2	.	2	1	1	2	1	1	1	2	1	2	2	2	2	1	1	2	2	2	2	4,5,6		4,5,6			2	2	4	1	1	2
1	3	4,10	3,4,5,6		4		5,6	4	11,3,4,5,6	6	1	10	10	2	.	3	.	2	.	2	2	2	2	1	2	2	1	1	.	.	.	.	.	.	.	.	.	2						.	.	.	.	.	.
1	3	1	3,4,5,8,9		1,4		5,8	14	11,3,5,8	5	5	2	2	2	.	1	1	1	1	1	1	1	2	1	2	1	1	1	2	2	2	2	2	2	1	2	2	2	2,4,5,6,10	Therapist	2,3,4,5,6		1,8	2	1	5	2	2	4
1	2	5,10,11	3,4,9		11		4,9	14,11	11,3,9	6	.	2	2	2	.	1	7	1	3	3	3	4	4	2	2	2	1	2	3	3	4	4	3	3	3	3	3	2	2,3,4,5		2,3		1	1	1	3	1	1	3
1	3	7	4,5,9		7		4,5,6,9	7	3,4,5,9	4	.	2	2	1	10	1	10	1	5	2	2	2	3	1	2	3	1	2	3	3	3	3	1	3	3	2	3	3	2,4		2,4,6			2	1	2	1	1	3
1	2	2,4,8,9	3,9		4		3,9	14	11,3,9	8	.	2	4	1	1	1	5	1	3	2	1	1	2	2	3	2	1	2	3	2	3	3	1	3	3	3	3	3	2,3,4		2,3,4			2	1	4	1	2	3
1	4	4	3		4		3,9	4	11	8	.	6	1	2	.	1	20	2	.	2	1	2	3	1	4	1	2	1	3	3	3	3	1	4	1	4	1	4	2		2		1	2	2	5	3	1	2
1	4	1,2,4,5,9,11	1,3,7,8,9		2,9		8,9	14,2,9	11,8,9	7	.	2	6	1	20	1	30	1	28	4	4	4	4	3	4	4	2	4	4	4	4	4	4	4	4	3	4	5	2,3,4		3			2	1	2	3	1	4
1	5	4,5,6,11	4,9		11		9	4	4,9	8	.	2	4	1	5	1	6	1	2	2	1	1	3	1	2	1	3	1	2	1	1	4	2	2	1	4	1	3	4,6,9		3,4			2	1	4	2	2	3
1	5	2,4	3,9		4		3,9	4	11,3,9	5	.	2	2	1	10	1	2	1	10	2	1	2	3	1	2	3	1	1	4	4	4	4	1	3	4	1	2	2	2,3,4,6		1		1,8	1	1	3	2	3	4
1	3	4,5,6,10	6,9		13	Emergency Medical Systems (Trauma, EMS)	9	14	11	6	.	2	2	1	3	1	2	2	.	4	4	4	3	3	2	2	2	2	4	4	4	4	4	3	3	2	3	3	4,5,6,9		4,5,6			2	1	4	1	1	1
1	3	6,8,11	9		6		9	14,6,8,11	11,3,9	7	5	2	4	1	8	1	10	1	4	2	1	2	2	1	2	2	1	3	3	2	2	2	2	2	2	2	3	2	2		2		6	2	2	5	1	2	3
4	3	4	3,5		14		11	14	11,5	3	.	2	2	2	.	1	20	1	6	3	3	3	4	3	3	3	3	4	4	4	4	4	4	4	4	4	4	2	2,4,10	My children	2,4,10	My children	5	2	2	2	4	2	3
4	4	4,8,11	1,8,9		8,11		1,8	14	11	6	.	4	1	2	.	2	.	2	.	2	2	2	2	2	2	2	2	2	2	2	2	2	2	2	2	2	2	1	4,6		1		4	1	1	3	2	3	3
1	2	4	3,6,8,9		4		3,6,9	14,4,10	11,3,6,8,9	6	2	2	4	2	.	2	.	2	.	1	1	2	1	1	1	1	1	1	2	1	3	3	1	3	1	1	1	2	3,4,6		3,4,6			2	2	5	1	1	3
1	2	2,4,5	3,9		4		3,9	14,5	11,3	8	.	6	6	1	30	1	30	1	10	4	3	3	2	2	4	2	3	4	4	3	3	2	3	4	2	3	4	5	2,3,4,5,6		4			2	2	5	1	1	2
1	4	4	3,5		4		3	4	3	5	.	2	2	2	.	1	4	1	10	2	2	2	2	2	2	2	2	2	2	2	2	2	2	2	2	2	2	2						.	.	.	.	.	.
1	2	1,4,9,10	1,4,5,6		6,9,10		6,10	14,4,6,9,10	11,5,6,7,10	5	.	2	2	1	20	1	10	1	20	2	2	2	2	1	2	2	2	2	3	3	3	4	1	3	3	4	4	2	3,4,5,6		2			2	1	3	1	2	4
1	2	1,2,4	3,4,5,6,9		1,2		4,5	1,14,2,4	11,4	6	.	2	6	1	10	1	30	1	20	3	3	3	3	3	2	3	3	4	4	4	4	4	4	4	4	4	4	5	2,4,6		2,4			2	1	4	3	2	2
1	4	4	3,4,5,6,9		13	Family Planning, Harm Reduction, STD, TB,	4,5,6,8,9	14	11	5	.	2	4	1	10	1	30	2	.	4	4	4	4	3	2	3	2	3	4	4	4	4	4	4	4	4	4	3	2,4		2		6	1	1	2	2	2	3
1	3	14	3,5		14		5	15	11,3,5	5	5	2	2	1	1	1	1	1	1	1	1	1	1	1	1	1	1	1	3	2	2	2	2	1	1	1	3	2	2,3,4,6		2,3,6			2	1	4	1	1	2
1	5	4,5	3,8,9		4		3,8,9	4	3,8,9	6	2	6	6	2	.	1	15	2	.	3	2	4	2	2	3	3	3	2	2	2	2	4	2	4	4	4	4	3	2,4		6,7			1	1	4	1	1	2
1	2	1,8,14	1,6		14		1,4,6	14	11	5	.	2	2	2	.	1	20	1	20	4	4	4	4	4	4	2	2	2	4	4	4	4	4	4	4	1	1	4	3,4		3,6			2	2	5	1	3	3
1	1	14	5,10	Registered Nurse	14		11	14	11,5	4	.	6	6	2	.	3	.	3	.	2	2	2	2	2	2	2	3	3	2	2	2	2	2	2	2	3	3	3	2,3,4,6		2,3,4,6		6	2	1	5	1	2	3
1	3	1,2,4,7,8,11	3,9		4		3	14,4	11,3,9	5	.	2	2	1	0	2	.	2	.	1	1	1	1	1	1	1	1	1	1	1	1	2	1	1	1	1	1	1	2,3,4,6		2,3,4		6	2	2	5	1	1	2
4	3	7,8	5		7		5	14	11	6	.	10	10	1	10	1	8	1	12	2	1	2	2	2	3	1	1	2	3	2	2	2	2	2	1	2	2	3	2,3,4,9		2,4,6			1	2	5	1	1	1
1	2	4,5,10	3,5,6,9		4		3,9	14,4	11,3,9	5	.	2	2	1	2	1	4	1	4	1	2	2	3	2	1	1	1	1	2	3	3	4	4	1	2	1	2	3	3,4,5,6,9		3,4,5,6,9			2	1	5	3	2	3
1	1	2	5		2		5	14,2	11,5	6	.	2	2	2	.	1	9	1	30	4	4	4	4	2	2	4	1	4	4	4	4	4	4	4	4	1	4	2	3,4		1			2	1	2	2	1	3
4	3	1,2,5,7,9,13	4,6,8,9,10	Research; Data Management: Data Analysis	5,7,13	Birth Defects	8,9,10	14,5,7,13	11,8,9	6	.	2	4	1	0	1	20	1	20	4	3	3	3	2	4	3	4	4	4	4	4	4	4	4	4	4	4	4	2,3,4,6,10	Personal Trainer	3,4,6			2	1	5	3	1	2
1	2	4	3,6		4,10		3,6	14,4,10	11,3,6	4	.	6	6	2	.	3	.	2	.	1	1	2	2	2	2	1	1	1	2	2	2	2	2	2	1	1	1	3	2		1			2	2	3	2	1	2
1	1	4	3,5		14		11	4	3,5	6	.	10	1	2	.	2	.	2	.	2	1	2	1	1	1	1	2	1	2	1	2	2	1	1	1	2	1	1	2,4,5,6		2			2	2	5	1	1	1
1	3	4	3,5,9,10	program and intervention development	4		10	4	8	6	.	2	2	1	30	1	15	1	30	3	2	2	4	1	2	3	2	2	4	4	4	4	4	4	4	4	4	3	3,4,6,10	theraphy	3,4,6,10	Theraphy		2	3	3	1	2	3
1	2	4	3,9		4		9	14,4	11,9	8	.	2	2	1	0	1	3	1	0	2	1	2	2	2	1	1	1	2	3	2	2	2	1	2	1	1	2	2	2,3,4,6		2,3,4			2	1	5	1	1	1
1	4	4,11	1,4,7,8,9		4		8	14,4	11,6,7,8,9	6	4	2	4	1	5	1	20	1	30	4	4	4	3	1	2	2	3	3	4	4	4	4	1	2	2	4	4	4	2,3,4,6		4			2	2	4	2	2	3
1	5	1,2,5,6,8,9,11,13	9		1		9	1,4	9	6	.	2	2	2	.	1	10	1	5	3	2	2	3	2	3	3	3	3	4	4	4	4	4	4	4	4	4	3	2		2			2	2	3	1	1	2
1	5	1,2,6,7,9	3,5,8,9		1,2,6,7,9		3,5,8,9	14	11	6	1	2	2	2	.	3	.	2	.	2	1	2	1	1	2	1	2	2	3	2	3	1	1	4	2	2	2	2	3,4,9		3,4		8	2	2	4	1	2	2
1	5	4,7,10	1,3,4,6,7,8,9		4,7		3,7,8,9	14,4,7,10	1,11,3,6,7,8,9	6	.	1	1	1	2	1	2	1	0	2	2	2	2	1	2	2	2	2	2	2	3	2	1	2	2	2	2	2	3,4,9		4,6			2	2	4	1	1	1
1	2	7	5,9		7		9	4,7	11,3,5,6,9	6	.	2	2	1	2	1	5	1	2	2	2	3	4	2	3	1	2	1	4	4	4	4	3	4	3	3	3	3	2,3,4,6		2,3,4,6			2	2	5	3	1	2
1	5	1,4,6,12	5,9		1,6,12		9	14	11	6	.	4	4	2	.	1	12	2	.	3	2	2	4	2	3	1	1	2	4	2	2	4	2	2	1	1	2	4	2,4,6,9		2,3		4,8	2	2	1	2	2	1
1	2	4,5,12	3,5,7		5,12		7	14,4,5,12	11,3,7	4	5	2	2	1	2	1	5	1	0	2	1	1	1	2	2	1	1	2	2	1	1	1	2	2	1	1	1	2	2,3,4,5,6		3		5	2	2	2	2	1	3
1	3	4	3,9		4		9	14,4	11	6	.	10	4	2	.	1	15	1	3	3	3	3	4	3	3	2	4	4	3	2	3	3	2	2	1	3	3	3	2,3,4,6		2,3			2	2	3	1	2	3
1	4	4,7	1,3,4,5,6,7,8,9		7		4	4,7	11,3,4,9	6	1	2	2	2	.	1	4	2	.	2	2	2	1	1	3	2	2	3	3	3	3	3	3	4	4	4	4	4	2,3,4,5		2,3,4,5			2	1	3	1	2	1
1	1	2,5,7,8,11	1,3,4,7,8		5,7,11,12		1,4,7	14,5,7,8,11,12	1,3,4,9	8	.	2	2	1	30	1	15	1	10	2	2	2	3	3	3	2	3	3	3	3	3	3	3	2	4	3	4	2	2,3,5		1		5	2	1	5	3	2	3
1	5	4,10,11	3,4,6,8,9		4,10,11		3,6,8,9	4,10,11	3,6,8,9	8	.	2	2	2	.	2	.	2	.	1	1	1	1	1	2	1	1	2	2	2	1	1	1	2	1	1	2	2	2,3		2,3,5		6	2	2	3	1	1	2
1	4	4,5,10	3,8,9		4		8	14	1	6	.	2	2	2	.	2	.	2	.	2	2	2	2	1	1	1	1	1	4	4	4	4	1	1	1	1	1	3	2,4,6		2		2,4	2	2	5	1	2	3
1	3	5,8,10,11	1,2,4,5,6,7,8		5,11		4,5,8	14,5,11	1,11,4,5,8	5	.	2	4	1	0	1	20	2	.	3	2	2	3	.	2	2	2	2	4	2	2	3	3	2	2	2	3	3	2,3,4,5,6,9,10	Counselor	2,6,10	Counselor	1,3	2	2	3	1	1	1
1	1	4	3,6,8,9		14		11	14,4	11,3,4,6,8,9	6	.	2	2	1	0	1	30	1	30	4	2	3	4	4	2	3	1	3	4	2	3	4	4	2	3	1	4	3	2,3		2,3			2	2	4	2	1	1
1	3	4,10	3,4,6,8,9		14		11	14	11,8	6	2	10	6	1	2	1	3	1	0	2	2	2	2	2	2	1	2	2	2	2	3	2	1	2	2	2	2	2	2,4,5,6		2,5,6		1	2	2	4	1	1	2
1	2	6	8,9		6		8,9	6	8,9	6	.	2	2	1	3	1	6	1	3	2	2	2	1	1	1	1	1	2	2	1	2	2	2	2	1	1	2	2	3,4		4		6	1	1	3	2	2	3
1	5	1,6,8	1,5,8		1		5	1,14	11,5	6	5	2	2	2	.	2	.	2	.	1	1	2	2	1	1	1	1	1	2	1	2	2	1	1	1	1	1	1	3,4		1		6	2	2	3	1	1	2
1	2	1,2,4,12	3,4		1,12		4	1,14,4	11	6	.	4	4	2	.	1	3	3	.	2	1	2	3	2	3	1	2	1	3	2	3	3	1	3	1	3	2	2	3,4,9		3,4,9		1,3	2	2	2	1	1	2
1	2	4	3,9		4		9	14,4	11	6	4	2	2	1	5	1	30	1	20	4	3	3	4	2	2	2	4	4	4	4	4	4	2	2	4	3	4	5	3,4		3,4			2	2	4	2	3	3
1	5	1,2,4,5,6,9,10,11,12	1,3,5,6,7,8,9		1,2,4,5,6,9,10,12		1,3,4,5,6,7,8,9	1,14,2,4,5,6,7,9,10,11,12	1,11,3,4,5,6,7,8,9	6	.	2	6	1	30	1	25	1	0	4	2	2	4	1	3	1	4	2	3	2	2	4	1	3	2	4	2	3	2,3,4,5,6		2,6			1	1	5	1	2	4
1	5	6	6,9		6		9	14,6	11,9	6	.	4	4	1	2	2	.	1	1	1	1	1	1	1	1	1	1	1	1	1	1	1	1	1	1	1	1	1	2,3,6		2,3,5,6			2	2	5	1	1	1
1	5	1,4	1,3,8,9		4		8	4	3,8	6	.	6	6	1	1	1	4	1	0	2	2	2	1	3	1	1	1	1	2	2	3	2	2	2	1	1	1	2	2,3,6,10	Gardening, hiking	2,3,6,10	Gardening, Hiking		2	2	4	1	1	1
1	2	4,5,10,11,12	3,4,6,9,10	Analytics	4,5,10,11,12		3,4,6,9	14,4,12	11,9,10	6	.	4	4	2	.	1	10	1	5	3	3	3	3	1	2	2	2	2	3	3	3	3	1	2	2	2	3	4	2,6		1			2	2	4	2	2	2
1	2	1,4	3,4,5,9		4		9	14,4	11,3,9	8	.	2	4	1	2	1	10	3	.	4	2	3	4	2	3	2	3	3	4	3	3	4	2	4	2	3	3	4	4,6,9,10	Animals	4,9,10	Therapist		2	1	3	3	2	4
1	3	1,4,6,7,8,11	3,5,10	Epidemiologist	1,6		10	1,14,4,6,7,8,11,12	10	6	.	2	4	1	3	1	10	1	2	4	3	3	3	3	4	2	3	2	4	3	4	4	4	4	1	3	3	3	3,4,6,8		3,4,6			2	2	4	1	1	1
1	4	4,10	3,6,9,10	Team Lead	4		3,10	14,4	11,3,9	6	2	2	2	2	.	3	.	2	.	2	1	3	2	2	2	2	1	2	.	.	.	.	.	.	.	.	.	2	2,3,4,5,6		2,3,4,5		6	2	1	3	1	1	1
1	2	4,5,9,10	3,4,6,9		4,5,9,10		3,4,6,9	14,4,5,10,12	11,9	6	.	2	2	1	7	1	20	1	10	2	1	3	3	3	2	1	2	1	3	3	3	4	4	3	1	3	2	3	2,3,4,6,10	dogs	2,6		5	2	1	2	1	2	2
1	5	4	3,5,9		4		3,4,9	4	11	5	4	10	1	1	3	1	5	1	0	2	1	2	2	1	2	1	1	1	2	1	2	2	1	2	1	1	1	2	1		1			2	1	5	1	1	2
1	2	11	3,9,10	data analyst	11		9,10	14,4,11	11,3,9,10	6	5	2	2	1	7	1	7	1	3	2	2	1	2	1	1	1	1	1	3	2	2	2	1	1	1	1	1	3	2,3,4		2,3		5	2	2	5	3	1	2
1	1	14	12		14		11	14	11	6	.	2	2	1	5	1	10	1	2	3	2	2	2	1	3	2	2	2	3	2	2	2	1	3	2	2	2	3	2,4,5		2,4,5		1	2	2	2	1	1	3
1	3	1,2,6,9,11	3,4,6		11		4	14,11	3,4	8	.	2	2	.	.	.	.	.	.	.	.	.	.	.	.	.	.	.	.	.	.	.	.	.	.	.	.	.						.	.	.	.	.	.
1	4	4,10,13	1,3,4,5,6,8,9		13	STD/HIV	10	14,13	11,10	7	5	2	2	2	.	1	5	2	.	2	2	2	2	3	3	2	2	2	3	3	3	4	3	3	3	4	3	4	2,3,4		2		1,8	1	1	2	1	2	3
1	5	1,2	9		1,2		9	14,2	11	8	.	6	1	1	3	1	10	1	20	2	1	2	2	1	1	1	2	1	4	4	4	4	3	2	2	2	2	3	3,4,5,6		4,6			2	1	4	1	2	3
1	5	4,6,7,10,11,12,13	3,4,6,8,9		4,10,13	sexual assault	3,4,6,9	14,4,10	11,3,4,6,7,8,9	7	1	2	2	1	1	3	.	1	0	2	1	2	4	2	2	2	1	2	2	1	2	4	2	2	2	1	2	3	3,4,5		3		6	2	3	4	3	1	1
1	2	4	9		4		9	14,4	11,9	6	.	2	2	2	.	1	5	1	0	2	1	2	1	1	2	1	1	1	4	3	4	4	4	4	3	1	1	3	2,3,4,5,6		2,3,4,5,6			2	2	3	1	1	2
1	3	2,4	9		2		9	14,2	1,9	6	.	2	2	1	2	1	2	1	1	2	2	2	3	1	2	3	1	2	4	4	4	4	1	1	4	2	2	2	2,4,5,6,9		2,5,6			2	2	5	1	1	1
1	2	4,5	3,9		4,5		3,9	4,5	11,3,9	8	5	2	2	3	.	1	30	1	30	4	4	4	4	4	2	3	2	3	4	4	4	4	4	2	4	4	4	5	2,4,5,6		2,4,5,6			2	2	4	1	1	4
1	5	4,5	1,7,8,9		4,5		1,8	4,5	11,8,9	6	.	2	4	3	.	1	28	1	28	4	4	4	4	4	4	4	4	4	4	4	4	4	4	4	4	4	4	5	2,3,4,5,6		2,3,4,5,6		5	2	2	4	2	1	4
1	3	4,5	1,8,9		4,5		8	14,5	11,8,9	6	.	2	4	2	.	1	15	1	15	4	3	3	3	1	3	3	1	3	4	4	4	4	1	4	4	4	4	5	2,3,4,5		2,4			1	1	5	1	2	4
1	5	2,6,9,10	3,6,9		2,9,10		6,9	14,2,9,10,13	11,6,10	6	5	2	4	2	.	3	.	2	.	2	2	2	2	1	2	1	2	2	.	.	.	.	.	.	.	.	.	4	2,3,4,6		2,3			2	2	4	1	1	4
1	5	4,5	3,6,9		4		9	14	11,9	6	.	2	2	1	5	1	25	1	3	1	2	2	2	2	3	1	2	2	2	2	2	3	2	3	2	2	3	4	2,4,6		2,3,4,6		8,5	2	2	4	2	2	3
1	5	4,5,10,12	3,6,9,10	Data Analyst	4,5		9,10	4,5	9,10	7	.	2	2	2	.	1	30	1	5	2	3	3	3	1	2	3	2	2	3	3	3	2	2	3	3	3	3	3	2,3,4,5,6,10	mindful meditation	1		5	2	1	2	1	1	3
1	3	4,5,10,11,12	3,6,9		4,5,12		3,6,9,10	14,4,5	11,3,8,9,10	6	4	2	4	1	5	1	20	3	.	4	4	4	4	4	4	4	4	2	4	4	4	4	4	4	4	4	2	4	2,4,6		2,4,6		1	2	2	3	1	1	4
1	2	1,4,7,8,10,11,12,13	4,6,9		1,4,7,8,11		4,9	1,14,4,7,8,10,11,12	11,4,6,9	6	.	2	2	1	2	1	8	1	0	2	1	2	2	1	2	2	1	2	3	3	3	4	1	3	3	2	4	2	4,10	Therapist	3,4,10	Therapist		2	2	3	4	3	4
1	5	1,4,5,6,7,10,12	1,3,4,6,8,9		1,4,5,6,7,10,12		1,3,4,6,8,9	14,10	1,11,6	6	.	2	2	1	5	1	15	1	15	3	3	3	3	3	3	2	3	2	4	4	4	4	4	4	2	3	3	3	4,6,9		5,6			2	1	4	1	1	1
1	2	1,4,13	4,6		1		4	1,4,5,10,12	11,4	6	.	2	2	1	3	1	3	1	3	3	3	3	4	3	2	1	1	2	4	4	4	4	3	3	3	2	2	3	2,4,6		2,4			2	1	3	1	1	2
1	3	1,4,10	9		4,10		9	14,4,10	11,9,10	6	.	2	2	2	.	1	7	2	.	1	1	2	2	.	2	2	.	2	2	2	2	2	.	.	2	.	3	3	2,3,4,6		2,3			2	3	5	1	1	1
1	5	2								.	.	.	.	.	.	.	.	.	.	.	.	.	.	.	.	.	.	.	.	.	.	.	.	.	.	.	.	.						.	.	.	.	.	.
1	5	1,2,4,6,8,10,11,12	1,4,5,6,7,9		1,2,4,6,8,10,11,12		1,4,5,6,7,9	1,14,4,5,6,8,10,11,12,13	1,11,4,5,6,9	6	.	4	6	1	7	1	7	1	7	4	1	1	1	1	2	1	1	1	4	1	1	1	1	2	1	1	1	2	2,3,6,10	Cats, my fish pond.	2		1,3,4,8	2	1	3	1	2	3
1	1	4	9		14		11	14	9	6	2	2	2	2	.	1	10	1	10	2	2	2	3	1	2	2	1	2	3	4	2	3	2	2	3	2	4	2	2,3,4		2			2	2	5	1	2	3
2	3	13	12		13	Biostatistics, Research Methodology	11	13	12	8	.	2	2	1	3	2	.	1	3	2	2	3	2	2	3	1	1	2	3	3	2	3	1	4	1	2	2	2	2,4,10	Friends	1		3	2	2	3	1	3	1
1	3	2,4,9	3		2,9		3,9	14,2	11,3,8,9	8	.	2	2	1	20	1	15	1	15	3	1	2	3	2	2	2	2	2	3	2	2	2	2	2	2	2	2	3	3,4		3,4,6,10	therapist		2	2	5	2	2	3
1	3	2,4,9,10,13	6,9		2,9,10		10	9,10	6,8	8	.	2	2	2	.	1	25	1	10	1	1	1	4	3	3	1	4	4	1	1	1	4	3	4	1	4	4	4	2,4,6		2		5	2	2	4	1	1	1
2	3	1	1,3,5		1		1,3,5,8	1	5,6	8	.	2	2	1	2	1	5	1	1	3	1	2	1	1	2	2	1	2	4	2	4	2	1	2	4	1	2	3	2,3,4		2,3		1,3	2	2	5	2	2	2
1	4	1,3,4,7,10,11,12	3,4,6,9		1,4,8,10,12,13	accreditation	4,6,9	1,4,7,12	11,4,9	8	.	2	2	1	4	2	.	2	.	1	1	2	3	1	1	1	1	1	2	2	2	4	1	1	1	1	1	2	2		2,5,6,9			2	1	3	1	1	1
1	3	1,4,7,12	4,9		1,7,12,13	Generalist (1 epi for the county)	4,9,10	14	11,9	6	.	2	2	2	.	1	4	1	2	2	1	2	2	1	1	1	1	1	4	3	3	4	1	4	1	2	2	2						.	.	.	.	.	.
1	4	4,7,10,12	3,6,8,9		4		10	14	8	6	.	2	6	1	20	1	5	1	1	2	2	2	1	1	1	1	1	1	3	2	2	2	1	1	1	1	1	2	2,3,4,5,6		2,4,6			2	2	5	3	3	3
1	3	1,4,5,6,7,8,10,11,12	3,4,8,9		1,6,12		8	14	11,8,9	6	.	2	2	1	7	1	20	1	5	4	4	4	4	2	3	4	3	4	4	4	4	4	4	4	4	3	4	5	2,4,5,6		2,4,5,6			2	1	4	1	1	1
1	2	1,4,5,6,7,8,11,12	1,4,5,8,9		1,5,6,8,11,12		5,8	14,5,12	11	6	.	2	2	1	5	1	15	1	5	3	2	2	2	2	2	4	1	1	4	4	4	4	4	2	4	2	2	3	2,3		2			2	1	2	3	2	4
4	1	4	6		14		11	14	6	5	.	2	2	3	.	1	10	1	10	2	1	3	4	2	1	2	1	1	4	2	4	4	2	2	2	3	3	2	3,4,5		4,5,6		1	1	1	2	1	2	3
1	4	1,4,6,7,10,11,12	3,4,6,7,9		4,6,7,11,12		4,9	4	11	6	.	2	2	1	0	1	5	1	5	2	2	2	2	1	2	1	2	2	4	4	2	4	4	4	3	3	4	2	2,3,4,6		4,6			2	2	5	1	2	2
1	2	4,7	9		7		11	14	11,9	6	.	2	2	1	10	1	15	1	3	3	3	3	4	3	3	3	2	2	4	4	4	4	4	3	4	3	3	2	2,3,4,5,6		2,3,4,5			2	1	2	2	2	3
4	4	4,11	9,10		11		10	14	11	6	.	4	4	2	.	2	.	2	.	2	1	2	1	1	2	3	1	1	2	1	2	1	1	2	3	1	1	2	3		2		1	2	1	2	1	1	3
1	2	2,4	3,4,5,8,9		2,4		3,4,5,8,9	14,2,4	11,3,4,5,8,9	6	.	2	2	2	.	1	30	1	10	3	2	3	4	3	2	2	2	3	4	4	4	4	4	4	4	4	4	4	2,4		1,2,6			1	2	3	2	2	1
1	5	4	9,10	Supervision of more junior staff	4		9,10	14,4	9,10	8	.	2	6	2	.	1	30	1	0	4	4	4	4	4	4	3	2	2	4	4	4	4	4	4	4	3	3	5	2,4,5,6		2,4,5,6		5	2	1	5	1	1	4
1	4	4,5	3,4,9		4,5		4,9	14,5	11,9	6	.	2	2	2	.	1	25	1	10	3	4	4	4	4	4	4	3	2	4	4	4	4	4	4	4	4	4	4	2,4,6,8		2,5,6			2	1	3	4	2	3
1	3	4,5	3,4,7,8,9		4,5		4,8,9	14,4,5	11,9	6	.	6	6	1	5	1	8	1	5	2	1	2	2	1	2	2	1	1	2	1	2	2	1	1	1	1	1	2	2,4,5,6		2,3,4,5,6		1	2	2	3	1	1	1
1	5	1,2,5,7,12	7,9,10	public health research	1,2,5,7,12		7,9,10	1,14,2,5,12	11,7,8,9	8	.	6	6	2	.	1	5	2	.	2	1	1	2	1	2	2	1	2	2	1	2	2	1	2	2	1	2	2	2,3,4,6		2,3		8	2	2	5	1	1	2
1	2	8	4,8		8		4,8	8	4,8	8	.	4	4	1	3	1	7	1	15	3	2	3	3	2	4	2	2	2	.	.	.	.	.	.	.	.	.	4	2,4		2			2	2	5	1	1	2
1	3	4	3,4,9		4		4	4	11,4,9	8	.	2	2	2	.	1	24	1	3	4	4	4	4	4	4	2	4	3	4	4	4	4	4	4	4	4	4	4	4,5,6,9		4,5			2	2	4	1	1	2
1	5	1,2,4,5,9,10,12	4,7,9		13	health equity	9	14,13	11,9	6	.	2	2	1	0	1	3	1	0	2	1	1	1	1	2	1	1	1	2	1	1	1	1	2	2	2	1	2	2,3,4,5,6,9		2,4,5,8,9		1,2,8	2	1	3	1	1	2
1	3	4,7	3,5,8,9		4		9	14,4	11,9	6	.	2	2	4	.	3	.	4	.	2	2	2	2	4	2	3	3	2	4	4	4	4	2	4	2	4	2	3	2,3,4,6		2,3,4,6			2	2	5	1	1	2
1	3	1,2	4		1,2		4	1,2	4	6	5	2	2	2	.	2	.	2	.	1	1	1	1	1	1	1	1	1	1	1	1	1	1	1	1	1	1	1	2,4		1		4	2	1	3	3	1	2
1	1	1,7,12	1,4,6,7,8,9		7		4,6,8,9	13	4	8	.	2	2	2	.	2	.	2	.	1	1	1	1	1	2	2	2	1	2	2	2	2	1	2	2	2	2	1	10	Pray	5,8,9		1,6	2	2	2	1	1	3
1	3	2,4	9		2		9	14,2	9	6	.	2	2	2	.	1	12	1	5	2	2	2	2	1	2	2	2	2	3	3	3	2	1	2	3	3	2	3	3,4,6,10	group therapy	3,4,10	group therapy		2	2	5	2	2	3
4	1	4	1,10	Data Analysis	14		11	14	11	6	5	10	2	1	5	1	7	1	4	2	2	2	1	1	3	1	2	2	3	3	3	2	3	3	2	3	3	2	2,4		2,3,4			2	1	4	1	2	3
.	1	2,4	10	data management	14		11	14	11	6	.	10	2	2	.	2	.	2	.	2	1	1	1	2	1	1	1	1	2	1	2	2	2	1	1	1	1	1						.	.	.	.	.	.
2	1	1	12		14		11	1	12	6	.	2	2	2	.	1	30	3	.	3	3	3	2	1	2	2	3	3	3	3	3	2	1	3	2	3	3	3						.	.	.	.	.	.
1	2	2,4	1,3,4,6,9		2,4,10		9	14,4	11,9	6	.	2	2	1	6	1	1	1	7	2	2	2	2	1	2	2	1	2	4	4	4	4	1	2	4	2	2	2	4,5,6,9		3			2	2	3	1	1	1
2	1	1,6,7,11,13	12		6		11	1,13	12	6	.	2	2	2	.	2	.	2	.	2	1	1	2	1	1	1	1	1	3	3	3	3	1	2	1	1	1	1	3,4		3,4			2	2	3	1	1	1
1	2	4,7	9,10	Analyst	7		10	4	3	6	.	2	2	2	.	1	6	1	3	3	2	3	2	1	3	1	1	3	3	3	1	1	1	3	1	3	3	1	3,4,6,8,9		3			2	2	3	1	1	1
1	5	4	4,8,9		4		9,10	4	9,10	6	.	2	2	1	20	1	30	1	30	4	4	4	4	4	4	4	4	4	4	4	4	4	4	4	4	4	4	5						.	.	.	.	.	.
1	5	1,4,5,6,7,10	1,3,4,6,7,8,9		1,7		7	1,14,5,7	11,6,7	8	.	2	2	2	.	1	2	1	2	1	1	2	2	1	1	2	1	1	3	3	2	3	3	1	1	2	2	2	2,3,4,6,9		2,3,4,6			2	2	4	2	1	1
.	.									.	.	.	.	.	.	.	.	.	.	.	.	.	.	.	.	.	.	.	.	.	.	.	.	.	.	.	.	.						.	.	.	.	.	.
.	2	4	3,9		4		9	4	9	6	.	2	2	1	3	1	10	2	.	2	2	2	3	3	2	3	2	2	4	4	4	4	4	4	4	4	4	3	2,4,5,6		2,6			2	2	4	3	1	1
1	1	4	9,10	Pandemic response	4		9	14,4	11,9	6	2	2	2	1	10	1	15	1	5	3	3	3	4	2	4	2	2	2	4	4	4	4	3	4	4	4	4	2	2,4		2,4			2	2	5	1	1	1
4	1	14	12		14		11	14	12	8	.	10	10	2	.	1	10	1	5	3	2	4	3	1	3	1	2	2	3	3	4	3	1	3	1	2	2	3	4,6		4,6			2	2	5	1	2	3
1	5	4,13	9,10	Data analysis	4,13	Viral hepatitis	9,10	14,4	11,10	6	.	2	4	2	.	1	4	1	2	2	2	2	2	1	2	2	1	2	2	2	2	2	2	2	2	2	2	5	2,3,4		2,3,4			2	1	4	1	1	1
1	3	1,2,4	3,4,9		1,2,4		4	14	11	6	.	2	2	2	.	2	.	2	.	1	1	1	1	1	1	1	1	1	2	2	2	2	1	1	2	1	1	1	2,3		2,3			2	2	5	1	1	2
1	2	4	4,5,8,9		4		4	4	4,8	8	2	2	2	1	5	1	5	1	5	3	2	2	2	1	2	1	2	2	3	2	2	2	1	2	1	2	2	3	2,4,6		2			2	1	3	1	2	1
1	5	4,10	4,5,6,7,8		10		6		11,6	5	5	2	2	2	.	.	.	3	.	1	1	2	1	1	1	1	2	1	.	.	.	.	.	.	.	.	.	3	3,4,5,6,9		1		6	3	1	5	1	1	3
1	2	4						14	11	6	.	2	2	.	.	.	.	.	.	.	.	.	.	.	.	.	.	.	.	.	.	.	.	.	.	.	.	.						.	.	.	.	.	.
1	4	4,10	1,3,4,5,6,7,8,9		4,10		3,4,5,6,8,9	14,4	1,11,3,4,5,6,7,8,9	6	.	2	6	1	5	1	25	1	10	3	4	4	2	3	2	4	2	3	4	4	4	4	3	3	4	4	4	3	2,3,4		2,3,4		8	2	2	5	3	1	3
1	5	4	9		4		9	14,4	11,9	6	.	2	4	1	10	1	15	1	10	4	3	3	4	2	2	2	2	3	4	4	4	4	4	4	2	2	2	3	3,4,6		2,6		8	2	2	3	1	2	3
1	2	1,2,4,6,7,8,9,11	1,3,4,6,7,8,9		4,11		1,4,6,7,8,9	14,2,4,5,8,9,10,11	1,11,3,4,6,7,8,9	7	5	2	4	1	2	1	5	1	20	4	3	3	4	1	4	2	2	1	4	2	2	4	1	2	2	2	2	5						.	.	.	.	.	.
1	5	4	1,3,4,5,6,7,8,9		4		1,3,4,5,6,7,8,9	4	11	6	4	4	6	2	.	2	.	2	.	1	1	2	3	1	2	4	2	1	4	4	2	4	1	2	4	3	3	2	2,5,6		2,6			2	1	4	2	1	3
1	3	14	3,5,8		14		3,9	15	11,3,8	5	.	4	.	1	30	1	20	1	15	3	2	2	2	2	2	2	1	1	2	2	2	2	2	2	1	1	1	4	2,3,4,6		2		1	2	2	2	2	2	2
1	3	1,6	1,4,7,8		14		1,7,8	14	11,6,7,8	6	.	2	2	1	4	2	.	2	.	2	1	2	2	1	1	1	1	1	2	2	3	3	1	1	1	1	1	3						.	.	.	.	.	.
1	1	4	3,9		4		3,9	4	11,3,4,6,9	6	2	2	2	2	.	1	3	1	5	2	1	1	2	2	2	1	1	1	2	1	2	2	2	3	1	2	2	2	2,4		1		1	1	1	2	2	3	3
1	2	1,2,3,4	1,5,9		1,2,3		1,5	14,4,10,11	11,3,9	6	.	2	2	3	.	1	30	1	20	4	4	3	3	1	4	2	4	4	4	4	4	4	4	4	4	4	4	3	2,3,4,5,6,8,9		2,3,4,6,8			2	2	3	2	1	3
3	5	1,4,10	8		1,10		8,10	4	8,10	7	5	2	4	1	10	1	25	1	0	2	2	2	2	3	3	3	1	2	3	3	2	3	2	3	2	4	4	4						.	.	.	.	.	.
1	3	4,10	3,4,5,6,7,9		4,10		3,4,6,7,9	14,4	11,4,6,9,10	6	5	2	2	1	4	1	10	1	20	2	1	4	2	1	3	1	1	2	3	1	4	2	1	4	1	1	2	3	2,3,4,5,6,9,10	Supervisor	1			1	2	5	1	1	4
4	3	4,10	4,6		14		11	14	11	6	.	4	4	2	.	1	10	1	5	2	2	2	2	1	2	2	3	2	3	3	2	2	1	2	3	2	2	4	2,3,4,6,9		3,4,6,8			2	2	3	2	2	3
1	3	4,13	3,6,10	Supervision of other Public Health Nurses, disease investigators, and adjunct staff.	4		3,10	14,4,10	11,3,4,6,9	5	5	2	2	1	15	1	10	1	10	3	2	2	2	1	2	2	2	2	3	3	4	4	2	4	2	4	4	4	2,3,4,5,6,10	Counselor	2,5		6	2	1	3	2	1	2
1	4	1,2,4,5,6,10,12	3,4,6		4,5,10		3,9	4	11,3,6,9	6	.	2	2	1	30	1	66	1	6	2	1	1	2	1	2	1	1	1	2	1	2	2	1	2	1	2	1	3	1,4		1		1,3,8	1	2	5	1	1	4
1	3	14	1,5				1,5	14	11	5	.	2	2	2	.	1	10	2	.	4	4	2	4	4	4	4	3	4	4	4	4	4	4	4	4	4	4	1	2,3,4,5,6		1,2,3,4,5,6			2	2	5	1	1	2
1	3	1,4,7,12	4,9		1,11,12		4,9	14	11,9	6	.	2	2	1	1	1	5	1	4	2	2	2	2	1	2	1	2	2	4	3	4	3	1	4	1	3	3	2	2,3,4,5,6		2,3,5			2	2	5	1	1	2
1	2	1,4,5	3,8,9		1		8,9	14	11,8,9	6	.	2	2	2	.	1	10	1	5	2	2	2	1	1	2	1	2	1	4	4	4	4	1	2	1	1	1	3	3,4,9		3,4			2	1	4	1	2	2
1	5	2	8		2		8	14,2,4	8	5	5	2	2	1	30	1	10	3	.	2	2	2	3	2	3	2	2	3	2	2	2	3	3	2	2	3	3	3	2,3,4,6		2,3			2	1	2	1	1	1
1	1	6,11	9		11		9	11	9	6	.	2	2	1	7	1	15	1	8	2	2	2	3	2	2	2	2	2	3	4	4	4	3	3	4	4	4	2	2,3,4,9		2,3,4			2	1	4	1	1	3
1	5	14	1,5,6,7,8,9		14		1,2,5,6,7,8,9	15	1,11,3,4,5,6,7,8,9	5	5	1	1	2	.	1	20	1	3	4	4	4	4	2	3	2	2	2	4	3	4	4	2	2	2	2	2	5	2,3,4,5,6		2,3,4,6			2	1	3	1	2	2
1	3	1,4,10	3,10	case manager, school health nurse	1,4,13	School health nurse	3,10	1,14,4,13	11,3,10	4	.	6	6	2	.	1	5	2	.	1	1	1	2	1	1	1	1	1	2	1	2	3	1	2	1	1	1	2	2,3,9		2,3,9			2	1	5	1	1	1
1	3	2,4,10	5,6		2,4,10		5,6	2,4,10	5,6,9	5	.	2	2	1	3	1	30	1	3	3	3	3	4	4	4	4	3	3	4	4	4	4	4	4	4	4	4	3	2,3,4,6		2,4,5		7	2	1	2	1	1	.
1	3	14	4,5,6,7,8		14		6	15	11,6,7	6	.	2	4	2	.	1	5	1	3	2	2	2	1	2	2	1	1	2	2	2	2	1	1	3	1	2	2	3	4,6		1		8,5	2	1	4	1	1	1
1	2	1,7	3,5		7		5	14,7	11,5	5	5	2	2	1	10	1	10	1	10	2	2	2	3	1	3	1	4	4	3	4	4	4	4	4	4	4	4	2	2,4,5,6,9		2			2	2	3	4	1	2
1	5	4	3,8,9		4		8	4	4,6,8,9	6	.	2	2	2	.	1	25	1	15	2	2	3	3	1	2	2	3	2	3	3	3	4	1	2	2	3	2	4	2,3,4,5,6		2,3,4,5,6		6	2	2	3	2	2	2
1	4	1,2,4,7,8,10,11	5		7,13	Schools	10	14,7	5,10	5	.	6	6	1	15	1	30	1	15	3	2	2	1	1	3	1	2	2	4	3	3	2	2	3	2	2	3	3	10	Cat and Dog	2		5	2	2	3	1	1	2
1	5	1,4,7,8,14	5		1,4,7,8		5	1,14,7,8	5	5	.	1	1	3	.	3	.	3	.	3	3	3	3	3	2	3	3	3	3	3	3	3	3	2	3	3	4	3	2,3,4,6,7,10	counselor	2,3,4,6,7,10	counselor	5	1	1	5	2	1	3
1	3	1,2,4	3,9		1,2		9	1,2	9	8	.	2	2	2	.	2	.	2	.	2	1	2	2	1	3	2	1	1	3	3	2	3	1	4	3	2	2	2	2,3,4,6		2,3,4		1,3,4	1	1	2	1	1	3
1	2	4	1,5,6,8		4		1,5	14	1,11,5,6,7,8	5	.	2	2	1	1	1	10	1	5	2	2	3	3	2	2	2	4	3	4	4	4	4	3	3	2	4	3	3	2,3,4,6		2,3			2	2	4	2	2	2
1	3	1,2,4,11,12	3,9		4		9	14	11,9	6	.	2	2	2	.	1	5	1	5	1	1	2	2	1	2	1	1	1	1	1	2	2	1	2	1	1	1	2	2,4,5		1			2	2	3	2	.	4
1	5	1,6,11	3,4,8,9		1,6,10,11		1,4,8,9	1,14,6,11,12	10	8	.	2	2	1	10	1	25	1	3	4	3	3	3	4	3	3	4	3	4	4	4	3	3	4	4	4	4	4	2,3,4,6,9		2,6		6	2	1	3	1	2	3
1	5	14	1,4,5,6,7,8		14		1,4,5,6,7,8	15	1,11,6,7	8	.	2	2	1	4	1	5	2	.	2	1	2	1	1	2	1	2	1	3	2	2	1	1	3	3	2	2	2	2,4,6		2,4,6			2	1	4	1	2	2
1	5	4,5,7	1,4,5,6,7,8		13	immunization	1	15	1	6	5	2	2	2	.	1	10	1	5	4	2	4	2	3	3	3	1	2	4	2	4	3	3	4	2	1	2	3	2,3,4,5,6,9		2,3,4,5,6,9		1	2	1	5	1	2	2
4	4	6,8,10,11,12,13	1,4,7,9		8,11		1,4	6,8,10,11,12	6,9	8	.	2	4	2	.	1	1	1	1	2	1	2	1	2	2	2	1	2	2	2	3	1	2	2	2	1	2	2	2,4,6,9,10	pets	2,4,6,9		7	2	2	3	1	1	1
1	2	8,10,11	6,9		5,8,11		9	14,5,8,10,11	6,9	6	2	2	6	1	10	1	30	1	30	4	4	4	4	4	4	4	4	4	4	4	4	4	4	4	4	4	4	5	2		1			2	2	5	3	3	4
1	5	1,4,6	4,9		6		4,9	14,6	11,4,9	6	.	2	2	1	3	1	10	1	2	2	2	2	3	3	2	2	3	2	2	2	3	3	3	2	2	3	2	2	2,3,6		4,6		1	2	2	2	2	2	3
1	4	1,4,5,6,7,10,11,12	1,3,4,5,7,9		1,4,6,7,11,12		1,3,4,7,9	14	11	6	.	2	2	1	7	1	22	1	20	2	2	2	3	3	2	2	2	3	4	3	3	4	4	3	3	2	3	3	2,3,4,6		2,3,4,5,6			2	2	2	3	2	3
[truncated: 11 more columns]
